# Supplementary material for: Expression of Concern: Characterization of Stem-Like Cells in Mucoepidermoid Tracheal Paediatric Tumor
Source: PLoS One. 2024 Oct 28;19(10):e0313109. doi: 10.1371/journal.pone.0313109 (PMC11516170; doi:10.1371/journal.pone.0313109)
Supplement: S1 File — (ZIP) [file pone.0313109.s001.zip]

Archive with 13 entries (10 files):
- neg area/
- neg area/Meil0055.tif
- __MACOSX/
- __MACOSX/neg area/
- __MACOSX/neg area/._Meil0055.tif
- neg area/Meil0057.tif
- __MACOSX/neg area/._Meil0057.tif
- neg area/Meil0056.tif
- __MACOSX/neg area/._Meil0056.tif
- neg area/neg area.txt
- __MACOSX/neg area/._neg area.txt
- neg area/Meil0058.tif
- __MACOSX/neg area/._Meil0058.tif
