# Supplementary material for: Expression of Concern: Characterization of Stem-Like Cells in Mucoepidermoid Tracheal Paediatric Tumor
Source: PLoS One. 2024 Oct 28;19(10):e0313109. doi: 10.1371/journal.pone.0313109 (PMC11516170; doi:10.1371/journal.pone.0313109)
Supplement: S2 File — (ZIP) [file pone.0313109.s002.zip]

Archive with 13 entries (10 files):
- pos ctrl/
- pos ctrl/Meil0002.tif
- __MACOSX/
- __MACOSX/pos ctrl/
- __MACOSX/pos ctrl/._Meil0002.tif
- pos ctrl/Meil0003.tif
- __MACOSX/pos ctrl/._Meil0003.tif
- pos ctrl/pos ctrl.txt
- __MACOSX/pos ctrl/._pos ctrl.txt
- pos ctrl/Meil0004.tif
- __MACOSX/pos ctrl/._Meil0004.tif
- pos ctrl/Meil0005.tif
- __MACOSX/pos ctrl/._Meil0005.tif
