# Supplementary material for: Expression of Concern: Characterization of Stem-Like Cells in Mucoepidermoid Tracheal Paediatric Tumor
Source: PLoS One. 2024 Oct 28;19(10):e0313109. doi: 10.1371/journal.pone.0313109 (PMC11516170; doi:10.1371/journal.pone.0313109)
Supplement: S2 File — (ZIP) [file pone.0313109.s002.zip › pos ctrl/pos ctrl.txt]

Imaging was performed using a Zeiss Axiovert 200M micro- scope and Openlab 5.0 software 

Raw microscope photos:
Meil0002: Blue, DAPI
Meil0003: Green filter, Y-chr
Meil0004: Red filter, X-chr
Meil0005: Combined picture
